# Supplementary material for: Quantitative optical coherence tomography angiography of macular vascular structure and foveal avascular zone in glaucoma
Source: PLoS One. 2017 Sep 21;12(9):e0184948. doi: 10.1371/journal.pone.0184948 (PMC5608222; doi:10.1371/journal.pone.0184948)
Supplement: S1 File — (XLSX) [file pone.0184948.s001.xlsx]

## Sheet: Recovered_Sheet1
Diagnosis	ID	NAME	SEX	Age	SE	FAZ_circularity	FAZ_size	FAZ_perimeter	GCPIL_AVG	ret_C1	ret_C2	ret_C3	ret_SUP	ret_NAS	ret_INF	ret_TEMP	ret_AVG	supf_C1	supf_C2	supf_C3	supf_SUP	supf_NAS	supf_INF	supf_TEMP	supf_AVG	deep_C1	deep_C2	deep_C3	deep_SUP	deep_NAS	deep_INF	deep_TEMP	deep_AVG	OCT_RNFL_1	OCT_RNFL_2	OCT_RNFL_3	OCT_RNFL_4	OCT_RNFL_5	OCT_RNFL_6	OCT_RNFL_7	OCT_RNFL_8	OCT_RNFL_9	OCT_RNFL_10	OCT_RNFL_11	OCT_RNFL_12	OCT_RNFL_AVG	OCT_RNFL_S	OCT_RNFL_N	OCT_RNFL_I
0			M	20	-4.5	0.81	0.362	2.371	82	24.56	36.04	35.72	34.1	30.89	33.91	33.77	33.17	18.85	27.43	27.24	25.94	23.45	25.89	25.95	25.31	13.75	27.23	25.27	25.83	20.94	23.52	22.44	23.18	119	66	50	56	87	87	146	86	63	97	135	77	89	110	57	107
0			F	24	-4	0.731	0.128	1.484	82	34.4	43.58	46.8	42.67	40.11	49.41	38.98	42.79	28.36	32.31	34.56	31.38	30.6	36.3	31.12	32.09	21.31	35.09	37.52	33.57	30.98	40.99	25.94	32.87	117	91	62	69	104	137	141	70	43	74	103	150	97	123	74	127
0			F	26	-0.5	0.663	0.314	2.441	86	30.23	37.05	43.68	44.13	35.97	35.75	37.31	38.29	24.98	27.52	33.8	34.37	27.11	27.61	29.44	29.63	13.31	25.66	31.42	29.15	23.8	25.48	22.42	25.21	102	107	72	80	94	126	177	105	69	120	175	82	109	120	86	132
0			F	27	-0.25	0.666	0.251	2.176	82	23.59	27.35	28.49	17.2	29.72	32.4	28.5	26.95	17.27	18.6	20.22	12.71	21.24	21.93	20.08	18.86	16.1	21.94	21.44	10.46	23.16	26.11	21.63	20.34	145	79	47	46	100	131	179	103	72	119	168	158	112	157	98	137
0			F	29	-3.5	0.874	0.334	2.192	999	36.52	47.72	50.99	49.67	44.06	45.15	47.03	46.47	31.18	36.58	38.69	37.43	35.23	34.12	38.08	36.22	16.52	36.08	37.54	35.9	29.6	33.61	29.19	32.07	90	57	48	56	71	106	135	74	66	89	127	111	85	109	50	104
0			M	30	-3.125	0.78	0.317	2.26	80	36.07	46.32	50.31	46.6	45.71	44.71	45.44	45.61	27.45	33.71	37.39	35.1	35.34	31.85	32.98	33.82	22.97	36.2	40.55	33.78	33.31	36.27	36.41	34.94	80	86	71	57	75	117	143	118	71	100	136	100	96	106	71	112
0			M	32	-4.25	0.827	0.439	2.583	74	24.81	36.33	34.38	39.11	31.08	26.92	33.93	32.76	19.78	26.57	24.82	28.38	23.65	20.33	24.46	24.2	10.8	25.03	23.76	28.7	18.34	15.38	22	21.1	93	85	48	62	73	87	137	73	51	79	114	90	83	99	65	99
0			M	36	-2.5	0.857	0.316	2.152	92	33.6	37.68	43.65	37.07	42.83	33.94	43.3	39.28	27.83	29.37	34.61	29.02	34.59	27.29	34.17	31.26	15.28	23.56	27.74	23.37	25.89	18.52	25.79	23.39	135	66	64	60	86	161	156	92	71	77	126	160	104	140	63	134
0			F	37	-0.25	0.842	0.332	2.226	83	37.21	45.11	45.78	42.9	45.02	39.84	46.36	43.53	33.35	36.69	36.63	34.67	38.38	30.97	39.48	35.87	10.89	29.01	31.25	26.23	24.28	27.33	24.87	25.68	99	78	66	64	88	136	158	79	63	102	152	118	100	123	70	127
0			F	39	-5.75	0.819	0.162	1.575	79	44.05	50.25	48.51	48.94	45.51	48.91	48.76	48.03	35.79	38.7	38	40.87	33.45	37.66	38.83	37.7	29.98	39.39	36.71	33.85	35.77	38.48	35.91	36	103	63	52	56	98	109	171	106	58	89	138	112	96	118	57	126
0			M	40	-0.75	0.865	0.298	2.081	999	28.61	34.59	34.7	37.22	31.7	26.95	37	33.22	22.35	27.07	26.84	29.77	24.86	20.3	28.46	25.66	13.57	18.15	19.42	16.99	16.79	15.82	20.84	17.61	91	81	63	46	78	102	142	77	65	94	143	134	93	122	64	107
0			F	40	1	0.782	0.607	3.122	82	18.6	28.02	32.67	23.13	25.25	30.57	32.21	27.79	13.88	20.52	23.82	16.13	18.03	22.73	24.58	19.96	9.75	20.39	23.44	16.78	17.94	20.91	21.09	19.18	117	99	57	53	126	164	163	69	64	93	149	135	107	134	70	151
0			F	42	0	0.847	0.614	3.018	85	26.05	37.55	40.93	36.68	35.51	36.49	36.41	36.27	20.78	26.73	30.21	26.95	26.29	26.98	27.08	26.43	10.78	28.58	30.79	25.32	24.42	27.21	24.27	25.31	81	65	55	56	82	91	138	84	56	91	136	89	85	102	59	104
0			M	43	-7.875	0.818	0.175	1.637	999	42.74	48.68	48.15	50.18	50.9	42.26	44.83	47.04	37	40.18	38.7	42.14	42.16	32.53	38.3	38.78	17.5	32.02	33.07	30.58	32.97	30.28	22.3	29.03	98	107	90	74	111	136	138	77	57	85	128	82	99	103	91	128
0			F	44	-0.5	0.835	0.25	1.939	89	32.5	40.33	42.43	37.16	42.64	39.85	37.88	39.38	25.53	30.55	32.96	28.52	33.59	30.47	29.04	30.09	18.73	28.58	29.24	24.03	27.25	28.6	26.27	26.54	102	95	60	58	134	189	209	105	84	146	166	91	120	120	71	177
0			F	44	-0.75	0.827	0.407	2.488	80	36.8	44.35	46.28	46.24	41.48	43.08	42.77	43.39	32.88	35.94	36.98	37.62	34.37	34.54	36.13	35.66	15.34	32.15	33.73	33.13	27.08	30.02	25.17	28.85	132	103	56	74	145	160	97	49	52	75	104	143	99	126	78	134
0			M	46	0.5	0.774	0.203	1.816	86	28	34.7	40.17	42.27	35.56	31	33.06	35.47	21.2	24.34	29.96	33.45	25.84	21.39	23.4	25.66	18	26.73	30.11	27.68	26.69	25.54	24.56	26.12	96	133	62	73	86	108	155	85	51	110	188	107	105	130	89	116
0			M	46	-2	0.853	0.312	2.145	90	41.72	47.54	50.8	52.1	51.7	43.23	43.24	47.57	37.02	39.09	41.82	43.3	43.67	36.04	36.09	39.57	20.13	29.56	32.86	35.21	32.39	24.07	23.34	28.75	127	83	62	52	101	177	171	85	68	102	143	145	110	138	66	149
0			M	47	-1.625	0.85	0.378	2.365	81	40.6	52.07	57.3	56.16	54.69	48.43	47.15	51.61	36.48	41.76	45.64	45.66	45.44	38.27	39.35	41.8	16.1	36.96	43.35	40.33	37.15	34.91	26.69	34.77	97	109	71	57	124	127	143	55	39	67	145	117	96	120	79	131
0			M	47	0.5	0.764	0.198	1.805	90	36.52	44.05	47.88	40.91	41.04	47.77	45.95	43.92	32.57	36.09	38.25	33.15	33.38	39.21	39.01	35.95	10.56	23.52	28.91	21.48	20.59	28.33	20.71	22.78	104	91	77	60	125	184	173	87	76	118	172	121	116	132	76	160
0			F	49	-0.5	0.786	0.332	2.302	82	32.82	42.8	43.98	44.83	45.08	40.71	33.14	40.94	26.87	31.17	31.62	34.68	34.26	28.98	23.45	30.34	19.19	35.41	36.51	34.62	35.4	34.46	23.68	32.04	103	84	58	57	119	162	149	71	54	82	136	102	98	114	66	143
0			F	49	-0.625	0.84	0.376	2.373	999	32.21	37.38	38.83	39.7	32.15	41.11	34.18	36.78	26	29.18	30.7	32.01	24.81	33	26.52	28.89	16.04	22.3	24.36	22.67	18.48	26.83	18.84	21.7	152	96	69	76	99	152	140	84	66	96	156	143	111	150	80	130
0			M	51	0.5	0.642	0.248	2.204	84	37.33	42.3	45.84	44.42	44.25	39.21	42.7	42.65	31.76	33.84	36.27	35.36	36.7	31.34	34.19	34.21	18.24	26.18	29.85	28.85	25.39	23.21	26.07	25.88	125	101	56	71	104	155	125	72	60	93	159	137	105	140	76	128
0			F	51	0	0.738	0.247	2.05	999	38.35	46.16	50.45	50.55	45.13	40.85	48.09	46.16	31.59	36.73	39.92	40.86	36.49	31.88	38.33	36.54	21.54	33.37	37.86	35.76	30.5	28.93	34.81	32.5	999	999	999	999	999	999	999	999	999	999	999	999	999	999	999	999
0			F	52	0.875	0.627	0.327	2.561	89	32.94	39.59	43.3	39.31	36.71	41.44	41	39.61	24.6	28.88	32.8	29.59	27.93	31.45	29.25	29.21	20.61	26.6	28.31	25.63	22.5	26.35	29.18	25.91	105	60	60	66	86	130	165	78	60	86	117	123	94	115	62	127
0			F	53	1.5	0.893	0.32	2.123	94	26.63	37.73	39.17	29.82	41.76	36.68	34.65	35.73	19.16	25.13	26.76	19.2	29.2	25.51	23.8	24.11	16.1	30.73	30.09	23.52	32.43	26.61	25.42	26.99	136	105	70	59	99	139	163	95	62	82	123	157	107	139	78	134
0			F	54	0.125	0.796	0.295	2.16	81	39.62	47.97	48.93	48.7	45.89	45.45	45.58	46.41	34.09	38.5	38.57	38.74	37.55	37.02	36.63	37.49	19.64	33.37	34.45	34.98	29.89	29.15	28.31	30.58	106	73	58	65	90	138	148	81	60	81	137	128	97	124	65	126
0			M	54	1	0.886	0.554	2.805	90	15.81	33	35.55	33.36	36.58	31.83	18.37	30.03	13.23	24.82	26.65	23.82	29.22	24.33	14.12	22.87	3.09	22.02	25.58	24.51	22.39	20.45	8.93	19.07	97	88	68	77	98	131	169	89	65	93	154	116	104	123	77	133
0			M	55	-0.25	0.807	0.269	2.047	78	23.52	31.92	35.02	33.79	30.41	29.28	31.57	31.26	16.82	21.73	25.06	24.02	20.7	20.09	23.18	22	13.09	24.07	25.5	24.91	22.53	20.12	20.74	22.08	128	78	58	62	79	136	127	60	51	72	124	111	90	121	66	114
0			F	55	3.75	0.743	0.403	2.61	91	32.63	42.95	44.27	40.51	29.55	43.99	50.21	41.06	27.36	34.22	34.25	31.82	23.29	35.2	40.12	32.6	15.79	30.22	30.9	27.17	17.16	28.91	35.12	27.09	83	96	75	62	90	173	164	74	55	82	145	125	102	118	78	142
0			F	56	0	0.866	0.328	2.182	84	27.83	34.96	36.81	25.63	43.49	34.13	33.06	34.08	23.27	27.41	27.79	18.67	35.82	26.12	25.79	26.41	10.94	21.36	25.85	15.12	26.95	22.42	18.84	20.83	94	74	44	55	74	104	135	62	54	90	136	72	83	100	58	104
0			F	56	1.25	0.861	0.412	2.452	79	22.87	29.88	30.57	34.57	36	18.52	24.99	28.52	19.82	23.43	24.02	27.54	29.68	14.77	19.34	22.83	4.25	17.62	18.79	21.36	18.29	7.72	12.45	14.96	89	65	49	51	86	95	99	49	45	58	89	105	73	94	55	94
0			F	58	-2.625	0.819	0.387	2.437	78	10.55	20.24	24.41	23.45	7.29	19.42	28.77	19.73	8.11	14.95	17.83	17.63	5.26	13.43	21.94	14.16	3.41	13.88	18.14	16.69	3.54	14.94	17.75	13.23	128	75	44	54	88	142	176	76	50	81	124	135	98	129	58	135
0			M	58	-1.625	0.861	0.27	1.985	86	45.62	47.81	50.69	49.9	47.51	49.39	47.32	48.53	36.52	35.79	38.91	37.29	37.04	38.82	36.1	37.31	29.74	34.91	36.23	37.59	33.74	33	32.68	34.25	94	66	62	54	91	127	144	109	70	101	155	99	98	116	61	121
0			F	59	-0.5	0.847	0.453	2.593	90	25.25	36.32	38.39	25.75	28.01	43.94	40.65	34.59	21.6	28.97	29.86	20.19	21.55	35.2	33.47	27.61	9.04	24.41	26.78	14.42	18.8	31.04	22.91	21.79	89	80	57	80	116	146	160	64	56	82	136	118	99	114	72	141
0			F	59	0	0.82	0.409	2.503	86	33.03	42.33	44.62	41.1	38.79	43.22	41.36	41.12	23.9	31.67	33.2	29.59	28.3	32.81	31.27	30.49	21.92	28.77	32.22	29.77	27.7	29.79	27.3	28.64	97	108	85	87	109	148	169	81	56	102	159	126	111	127	94	142
0			F	61	0	0.776	0.466	2.746	999	32.05	38.68	41.85	39.47	41.39	35.8	37.23	38.47	28.25	31.02	33.78	31.32	35.74	28.15	31	31.32	7.48	20.76	26.71	23.79	16.97	22.45	17.48	20.17	999	999	999	999	999	999	999	999	999	999	999	999	999	999	999	999
0			F	61	0.875	0.855	0.35	2.268	86	39.93	43.26	47.14	44.29	42.67	42.94	46.65	44.14	36.36	36.61	37.31	36.24	34.98	35.22	40.98	36.85	13.49	26.06	33.74	28.34	27.83	27.58	21.82	26.39	128	100	73	78	100	143	141	61	43	65	91	107	94	109	84	128
0			F	62	-0.25	0.843	0.29	2.08	83	35.63	43.36	40.83	39.46	34.24	41.8	46.22	40.43	27.92	33.42	31.83	30.94	27.4	31.58	35.77	31.42	22.42	28.59	28.25	24.08	21.53	29.57	32.73	26.98	106	53	51	57	88	125	128	78	61	85	135	124	91	122	54	114
0			F	64	1.125	0.832	0.219	1.82	78	33.1	37.52	36.08	38.12	25.39	39.93	39.95	35.85	27.79	28.61	27.75	29.04	19.22	31.32	32.56	28.04	13.68	24.77	24.12	25.8	13.42	26.51	21.71	21.86	104	81	65	54	85	110	132	74	51	81	135	98	89	112	67	109
0			F	66	0.375	0.893	0.342	2.196	81	26.73	40.98	45.07	39.78	41.33	38.05	38.28	39.36	21.94	31.45	35.52	30.66	32.86	29.79	30.49	30.95	12.58	29.11	32.83	28.35	26.64	27.05	25.14	26.79	79	73	58	58	71	131	117	80	68	110	143	118	92	113	63	107
0			M	67	1.5	0.758	0.422	2.645	85	22.04	32.24	34.23	25.24	38.46	29.36	29.7	30.69	19.32	25.91	25.52	19.38	31.75	22.1	23.52	24.19	1.81	15.92	21.4	12.23	17.72	16.15	13.67	14.94	94	101	66	72	95	134	157	78	55	82	140	147	102	127	80	128
0			F	68	0.125	0.838	0.509	2.762	88	16.83	25.06	26.3	29.79	21	19.95	23.8	23.64	13.69	18.73	20.02	23.29	16.2	14.98	17.87	18.09	4.21	14.15	14.4	15.11	10.02	10.72	11.75	11.9	105	59	52	59	79	129	144	76	55	89	139	138	94	127	57	117
0			F	68	1	0.872	0.406	2.418	86	45.34	55.38	60.34	55.55	51.98	56.25	56.79	55.14	41.69	46.23	48	43.69	44.11	46.32	49.53	45.91	18.86	41.64	51.15	44.97	38.51	42.99	34.89	40.34	89	94	70	67	130	177	131	56	55	72	112	131	99	111	77	146
0			M	69	1.25	0.898	0.382	2.313	999	24.36	27.97	32.57	26.64	32.33	29.7	27.74	29.1	19.38	21.12	24.92	20.33	25.03	22.56	21.48	22.35	9.26	15.37	19.47	14.78	17.2	17.17	13.64	15.7	76	97	81	68	82	105	137	78	58	99	141	101	94	106	82	108
0			F	70	0	0.831	0.39	2.428	999	34.39	41.24	45.8	43.43	40.17	41.55	41.2	41.59	30.01	33.88	36.97	34.81	32.55	34.98	34.85	34.01	13.87	23.6	28.47	27.5	23.26	21.94	20.89	23.4	999	999	999	999	999	999	999	999	999	999	999	999	999	999	999	999
0			M	71	0.5	0.814	0.371	2.395	76	33.14	44.56	43.25	43.47	37.86	40.35	43.41	41.27	26.9	32.31	31.19	33.6	27.65	28.66	32.19	30.53	14.56	33.84	32.95	30.4	24.68	30.14	30.27	28.87	112	68	61	55	94	129	121	54	51	69	127	122	89	120	61	115
0			M	73	1.5	0.891	0.598	2.902	75	13.64	27.59	33.21	24.53	27.48	27.77	27.04	26.71	11.08	21.21	24.85	18.63	20.5	21.53	20.87	20.38	2.97	14.09	20.71	12.8	15.89	13.93	14.63	14.31	88	61	66	58	92	143	121	64	60	83	128	79	87	98	62	119
0			M	74	1.875	0.718	0.496	2.946	999	24.84	34.71	38.06	31.84	31.87	33.51	38.04	33.81	21.18	27.01	28.98	24.6	25.44	25.24	30.65	26.48	8.81	21.43	26.27	19.78	18.54	22.12	21.68	20.53	100	74	60	75	68	88	131	68	49	75	143	91	85	111	70	96
0			F	76	0	0.77	0.358	2.417	999	21.85	33.62	36.16	24.78	31.75	38.24	32.94	31.93	18.47	24.74	27.12	17.41	24.33	29.42	25.97	23.92	7.18	23.42	26.29	15.96	21.17	27.74	18.37	20.81	999	999	999	999	999	999	999	999	999	999	999	999	999	999	999	999
0			F	76	-0.25	0.769	0.447	2.702	79	39.57	50.65	52.5	48.21	50.6	48.73	47.75	48.82	32.16	38.98	39.55	36.54	39.65	38.65	35.6	37.3	21.68	36.72	39.31	33.89	35.75	33.42	34.03	34.27	98	95	65	88	119	183	158	68	46	64	106	77	97	94	83	154
0			F	77	0	0.712	0.365	2.538	94	43.83	50.7	50.42	51.99	46.41	45.9	51.5	48.95	40.03	42.12	40.48	43.06	38.32	38.58	43.71	40.92	16.03	32.67	33.5	34.64	26.5	25.11	30.09	29.08	86	97	82	96	147	157	118	59	56	82	100	102	98	96	91	141
1			M	21	-7	0.675	0.294	2.339	65	32.25	38.59	40.65	42.73	42.18	33.03	33.96	37.98	28.76	33.15	33.77	35.99	36.84	27.67	29.03	32.38	3.5	14.2	23.52	18.21	12.63	17.33	14.57	15.68	65	85	74	71	113	102	71	55	61	98	110	58	80	78	77	95
1			F	24	-5.775	0.566	0.315	2.643	61	24.15	28.54	30.81	24.94	31.94	29.37	27.66	28.48	18.9	20.8	23.39	19.36	24.76	21.22	20.52	21.47	11.5	18.92	21.86	16.64	18.97	20.79	17.31	18.43	59	57	59	53	48	42	96	49	40	37	58	52	54	56	56	62
1			F	27	-9.875	0.844	0.363	2.324	51	13.26	14.99	13.9	14.32	11.72	16.6	13.81	14.11	9.84	11.78	10.66	10.56	9.45	13.17	10.17	10.84	7.6	10.03	10.02	10.43	6.87	10.67	9.82	9.45	75	45	44	50	58	55	52	44	29	43	68	85	54	76	46	55
1			F	28	-5.25	0.737	0.247	2.052	77	37.75	45.15	47.26	47.77	46.23	43.6	39.59	44.3	30.98	33.95	36.74	38.55	36.95	32.25	30.04	34.45	21.92	34.59	36.28	34.7	31.71	35.41	27.41	32.31	115	85	69	59	84	100	58	86	74	99	120	83	86	106	71	81
1			F	29	-4.625	0.49	0.413	3.252	64	23.16	29.76	32.25	32.69	23.89	28.61	31.88	29.27	19.66	22.85	24.01	25.02	18.97	21.45	24.91	22.59	8.02	19.23	23.78	23.35	12.55	19.69	18.52	18.53	48	57	50	46	55	38	65	57	32	64	66	43	52	52	51	53
1			M	31	-9	0.739	0.285	2.203	67	25.26	31.31	32.23	33.64	31.39	29.76	26.32	30.28	20.4	23.85	23.75	25.31	23.38	21.53	21.76	22.99	10.72	19.83	21.77	22.41	19.58	21.48	10.57	18.51	103	76	57	53	87	63	53	57	57	65	56	65	66	75	62	67
1			M	35	-7.5	0.623	0.284	2.394	68	33.42	40.28	40.63	45.7	37.95	36.95	34.6	38.8	27.36	32.08	32.46	35.92	30.36	28.97	29.23	31.12	15.83	25.33	27.06	30.15	22.64	25.72	16.76	23.82	78	70	58	51	62	88	79	50	61	104	139	106	79	108	60	76
1			M	37	-9	0.479	0.304	2.827	55	28.89	35.07	38.41	33.82	31.71	35.27	39.38	35.05	25.53	28.17	29.03	25.71	24.01	26.74	35.19	27.91	10.05	21.8	29.02	24.61	21.21	26.08	16.6	22.13	88	63	57	59	63	57	61	44	46	43	69	98	62	85	60	60
1			F	37	-5.5	0.606	0.36	2.733	62	23.64	27.28	26.86	32.54	10.01	20.95	41.37	26.22	19.63	22.66	21.47	25.85	8.54	16.49	34.77	21.41	9.56	15.48	16.61	19.11	2.13	12.57	24.4	14.55	138	74	79	72	67	74	66	53	75	104	106	107	85	117	75	69
1			F	39	-11.5	0.828	0.497	2.746	51	18.57	28.61	30.36	27.76	26.88	28.21	25.1	26.99	16.12	22.55	23.42	22.96	21.79	21.36	19.51	21.4	3.61	14.68	19.43	13.75	12.07	17.99	12.61	14.11	56	58	54	54	50	48	51	48	43	52	52	46	51	51	56	50
1			F	40	-6	0.685	0.443	2.852	51	29.01	35.43	36.38	38.36	28.41	35.08	35.42	34.32	26.65	32.47	32.04	34.86	25.39	30.67	32.71	30.9	1.34	7.78	14.56	10.76	4.37	14.87	6.7	9.18	54	57	51	53	50	49	53	43	40	46	54	63	51	57	54	50
1			M	41	-5.5	0.518	0.257	2.499	79	49.57	52.38	53.25	53.57	57.12	47.94	49.74	52.09	42.43	42.35	43.44	43.2	48.1	38.13	41.93	42.84	28.75	36.46	36.39	38.66	38.84	33.59	27.32	34.6	77	79	74	54	66	97	121	73	76	114	138	95	89	103	69	94
1			F	43	-3.125	0.672	0.218	2.018	64	40.41	45.56	48.43	48.17	49.36	43.7	41.07	45.58	34.84	34.53	35.94	37.25	38.48	32.13	32.98	35.21	21.75	34.76	39.48	37.51	38.97	33.29	25.08	33.72	58	53	46	55	76	60	52	37	42	47	36	40	50	44	51	63
1			M	44	-2.75	0.786	0.169	1.644	78	39.68	42.96	43.92	46.91	48.74	37.31	37.42	42.59	34.23	34.96	36.17	38.32	42.3	30.19	30.44	35.31	13.43	23.58	25.21	25.47	22.97	21.02	18.03	21.87	74	66	64	48	74	76	65	70	64	80	132	65	73	90	59	72
1			M	45	-6	0.672	0.258	2.198	50	31.15	35.05	36.51	29.92	38.96	38.23	31.91	34.76	23.18	26.46	25.93	22.19	28.32	27.72	23.59	25.45	19.33	24.8	29.07	20.84	28.89	29.82	21.86	25.35	54	61	55	52	69	56	69	34	32	50	77	51	55	61	56	65
1			M	46	-3.75	0.529	0.559	3.641	50	22.37	33	33.74	34.15	29.76	27.19	32.07	30.79	20.17	28.17	26.29	27.58	25.34	21.57	27.36	25.46	2.28	13.13	19.71	17.51	10.33	14.43	11.29	13.39	58	47	36	68	62	47	51	47	49	43	69	46	52	58	50	53
1			M	46	-5.75	0.573	0.23	2.244	52	29.28	32.8	34.46	32.1	33.79	30.95	33.88	32.68	25.09	24.93	25.31	24.33	26.63	23.09	26.48	25.13	8.63	20.43	25.67	19.43	19.53	20.22	20.39	19.89	63	60	64	61	69	59	54	41	35	36	50	56	54	56	62	61
1			F	46	-2	0.765	0.485	2.821	56	30.6	35.85	38.48	37.29	32.53	36.5	36.64	35.74	25.79	26.89	27.71	28.36	23.63	26.38	29.56	26.98	14.3	25.32	30.27	27.22	23.28	28.23	20.65	24.85	89	69	62	58	56	71	49	33	33	73	135	98	69	107	63	59
1			F	46	-8.375	0.693	0.345	2.502	56	19.82	29.8	33.24	28.42	32.38	30.61	24.26	28.92	16.85	24.19	24.36	21.23	25.46	23.65	19.76	22.53	2.5	15.97	25.19	18.7	18.23	20.73	9.35	16.75	70	74	62	61	62	49	45	40	30	50	76	67	57	71	65	52
1			F	46	-0.25	0.847	0.421	2.5	68	18.98	25.02	24.04	22.66	12.3	26.39	31.29	23.16	15.95	20.28	19.64	18.36	9.77	21.4	26.37	18.97	3.5	9.74	9.91	9.01	2.35	10.91	11.05	8.33	93	79	90	75	84	58	56	46	68	62	64	79	71	79	81	66
1			M	48	-7.375	0.71	0.408	2.687	47	22.61	27.31	31.93	33.01	29.76	24.63	25.36	28.19	19.72	22.42	26.11	27.85	23.98	20.05	21.6	23.37	3.95	11.39	18.55	16.09	13.59	15.31	5.87	12.71	76	75	73	71	80	67	72	50	39	44	44	60	63	60	73	73
1			M	49	-0.25	0.586	0.313	2.591	79	32.55	37.66	39.54	35.38	37.84	39.85	35.99	37.26	27.38	29.47	31.48	27.68	29.31	32.74	29.65	29.84	13.92	24.34	23.04	21.28	21.81	23.37	18.78	21.31	66	69	72	60	55	57	67	83	70	95	132	122	79	106	67	60
1			F	50	-0.5	0.713	0.43	2.755	67	30.75	39.3	42.8	46.82	38.72	35.1	34.48	38.78	24.92	28.76	31.42	36.41	29.23	24.46	25.88	28.99	17.81	31.87	35.38	35.69	29.65	28.33	26.57	30.06	77	69	52	53	69	89	60	40	52	71	108	70	68	85	58	73
1			F	52	-0.25	0.46	0.349	3.088	62	31.72	37.67	40.78	38.84	33.87	37.88	39.81	37.6	27.26	30.23	31.48	31.11	26.97	30.2	31.99	30.07	15.58	24.36	28.89	25.71	21.76	24.67	24.78	24.23	70	53	39	59	66	60	51	55	57	65	101	62	62	78	50	59
1			F	52	-1.75	0.631	0.319	2.522	68	34.1	40.2	41.82	44.2	39.9	33.92	39.78	39.45	29.57	31.71	33.4	34.52	31.5	27.58	34.12	31.93	13.6	26.74	27.43	30.97	29.43	19.22	16.08	23.93	78	64	43	38	44	49	43	43	48	75	102	95	60	91	48	45
1			F	52	-3.5	0.623	0.419	2.906	66	21.59	29.61	32.81	36.04	38.78	16.93	24.6	29.09	18.07	24.21	26.42	28.83	31.68	13.63	20.71	23.71	6.32	14.91	19.07	20.48	22.38	7.17	8.64	14.67	98	82	58	58	83	58	51	54	52	80	80	107	72	95	66	64
1			F	53	-4	0.764	0.391	2.536	63	31.21	38.76	40.63	40.92	41.72	35.86	32.59	37.77	27.92	32.49	33.03	33.39	35.12	29.75	28.28	31.64	9.99	21.76	25.38	24.31	23.18	22.32	12.32	20.54	95	76	60	62	89	73	59	49	50	73	117	105	76	106	66	73
1			F	54	-5.25	0.752	0.471	2.805	68	26.31	35.55	38.74	37.57	35.9	33.78	31.7	34.74	20.82	27.02	29.35	28.95	27.11	25.03	25.14	26.56	12.05	22.76	27.71	25.17	24.17	22.54	17.55	22.36	94	56	48	47	78	94	44	49	50	86	126	98	72	106	50	72
1			F	54	-2.375	0.349	0.248	2.989	80	45.5	52.34	54.22	51.06	51.84	52.71	50.5	51.53	39.84	41.99	42.64	41.94	41.77	42.19	41.14	41.76	25.71	38.72	40.95	35.16	39.87	39.66	31.71	36.6	104	106	51	79	101	128	121	54	48	70	119	104	90	109	79	117
1			F	55	-0.75	0.636	0.389	2.775	67	26.22	33.28	38.99	34.41	33.96	33.9	33.99	34.06	23.06	26.74	30.34	26.73	27.92	26.49	28.53	27.42	5.89	19.41	25.72	20.07	17.9	21.02	16.72	18.93	95	69	56	61	75	72	64	41	45	67	143	113	75	117	62	70
1			M	55	-3.375	0.704	0.52	3.048	67	28.95	39.43	42.74	37.91	41.04	41.37	33.19	38.38	24.88	30.3	33.15	29.91	33.01	32.73	25.34	30.25	10.52	26.03	30.88	24.04	23.12	29.36	21.25	24.44	101	62	57	49	75	66	43	63	49	81	102	107	71	103	56	61
1			F	55	-1.875	0.607	0.36	2.73	70	33.33	42.7	43.77	40.37	43.89	40.35	39.16	40.94	26.68	32.25	34.06	29.21	34.91	30.52	32.22	31.71	18.03	28.97	30.59	31.04	28.23	27.91	21.15	27.08	66	71	74	62	84	84	56	43	44	57	98	111	71	92	69	75
1			M	56	-5.5	0.607	0.356	2.715	65	34.03	42.72	43.09	45.49	39.69	36.8	41.29	40.82	29.33	33.01	32.78	35.07	31.39	27.58	34.1	32.04	13.68	29.62	31.58	32.75	25.82	25.34	22.84	26.69	77	60	56	59	60	52	56	47	44	72	82	63	61	74	58	56
1			F	56	-0.5	0.785	0.343	2.344	92	31.82	36.87	38.02	35.13	41.87	31.63	36.06	36.17	24.5	27.46	28.1	26.2	32.29	22.41	27.24	27.04	16.68	25.6	26.41	23.63	28.35	21.06	22.3	23.84	153	99	66	84	107	182	184	96	61	90	134	185	120	157	83	158
1			M	57	0	0.783	0.317	2.256	64	38.79	36.7	37.67	39.82	42.03	36.98	31.65	37.62	33.67	29.81	28.7	30.38	33.85	29.5	27.26	30.25	14.61	21.02	24.91	26.22	25.32	22.48	10.69	21.18	100	76	67	58	62	61	71	68	70	65	80	78	71	86	67	65
1			M	58	-7	0.659	0.237	2.127	66	39.31	48	50.27	49.48	55.99	40.16	42.07	46.93	34.46	41.1	41.8	41.5	47.26	34.39	36.18	39.83	15.64	29.09	34.57	31.16	36.88	22.67	22.37	28.27	84	76	75	69	78	77	92	47	46	77	129	96	79	103	73	82
1			M	59	0	0.575	0.509	3.335	60	19.53	29.23	28.65	29.22	27.43	28.81	21.26	26.68	17.95	26.38	24.22	25.49	24.55	24.47	19.3	23.45	0.68	7.73	13.11	11.91	6.5	11.99	3.12	8.38	91	73	65	59	77	75	70	61	41	53	62	77	67	76	66	74
1			F	61	-1.25	0.763	0.273	2.12	78	42.97	46.61	46.91	51.92	43.85	42.49	45.25	45.88	37.09	38.47	37.82	43.36	36.25	33.9	37.93	37.86	20.84	31.53	34.19	34.94	28.74	29.47	27.41	30.14	61	67	63	60	72	65	109	100	66	93	124	76	80	87	64	82
1			M	62	-3.625	0.605	0.325	2.597	68	22.3	28.25	31.49	29.72	26.26	27.11	29.86	28.24	19.55	23.86	25.97	24.05	21.52	22.92	26.49	23.74	2.88	9.99	13.59	13.53	8.94	10.64	6.29	9.85	85	87	82	94	105	89	84	81	66	53	82	85	83	84	88	93
1			F	64	0.5	0.779	0.363	2.42	999	34.21	42.78	45.76	47.1	33.21	47.07	40.74	42.03	28.78	35.03	37.19	37.29	26.38	39.44	34.79	34.48	14.25	24.51	27.84	30.41	17.41	27.83	18.41	23.52	82	85	69	73	66	60	61	52	58	69	103	82	72	89	76	62
1			F	65	0	0.646	0.283	2.345	55	17.48	19.77	21.92	24.92	15.43	21.61	18.65	20.15	14.83	15.18	16.09	19.12	12.34	15.81	14.7	15.49	3.72	10.94	15.32	14.63	6.8	14.71	8.31	11.12	60	62	58	63	59	57	46	50	49	52	70	57	57	62	61	54
1			F	66	1.125	0.719	0.52	3.016	70	25.44	33.9	30.62	21.83	40.37	39.23	20.52	30.49	21.89	26.99	23.96	16.83	33.55	30.06	17.48	24.48	7.68	20.74	19.03	11.39	23.81	25.35	7.1	16.91	75	55	49	47	70	48	79	51	51	53	80	82	62	79	50	66
1			F	66	-7.25	0.756	0.252	2.046	64	33.35	38.99	40.74	39.16	41.78	29.16	43.52	38.4	29.74	32.41	32.77	31.39	33.41	24.67	38.26	31.93	7.65	19.65	26.33	23.66	24.79	13.66	16.62	19.68	76	74	72	61	60	48	47	50	55	68	79	63	63	73	69	51
1			F	68	-0.25	0.563	0.505	3.358	93	20.34	26.19	27.96	24.57	35.36	25.34	17.03	25.57	15.58	19.7	21.07	19.31	26.7	18.89	12.37	19.32	8.88	14.7	16.55	11.61	22.29	14.21	8.39	14.12	67	60	54	58	87	132	139	84	63	84	98	75	83	80	57	119
1			F	68	-0.75	0.453	0.238	2.572	999	25.58	31.85	29.31	24.08	30.7	32.28	30.03	29.27	21.39	25.01	22.04	19.1	24	24.82	23.58	22.87	9.07	20.15	20.45	15.31	17.91	22.52	14.88	17.66	72	88	42	47	49	68	100	59	50	42	84	73	64	76	59	72
1			F	70	1	0.704	0.508	3.012	999	21.34	32.81	36.4	40.3	29.45	26.13	30.67	31.64	16.56	23.38	26.69	30.07	21.01	18.44	23.23	23.19	9.21	22.13	26.12	26.16	19.44	19.41	18.13	20.78	90	72	54	68	74	64	52	46	60	61	71	56	64	73	65	63
1			F	72	1.75	0.87	0.392	2.378	68	20.03	29.73	32.31	31.61	24.86	27.97	29.73	28.54	16.18	22.75	24.09	24.45	17.68	21.86	23.09	21.77	8.08	19.33	22.62	21.05	17.51	16.83	16.94	18.08	76	86	80	86	90	121	122	45	41	59	91	100	83	89	84	111
1			M	73	-0.375	0.699	0.187	1.832	999	31.13	35.03	34.7	36.94	34.55	28.52	35.85	33.97	26.23	27.62	26.08	28.14	27.35	22.64	28.37	26.63	11.51	20.17	25.81	23.41	19.8	16.4	22.6	20.55	75	93	73	86	92	95	66	40	53	50	62	55	70	64	84	84
1			F	73	-0.875	0.484	0.396	3.208	56	19.05	26.59	28.87	25.51	24.27	25.71	27.67	25.79	16.74	23.14	23.24	22.42	21.2	19.65	23.38	21.67	1.4	6.43	13.7	5.15	4.42	14.16	9.75	8.37	84	81	41	27	76	69	79	59	57	56	91	86	67	87	50	75
1			F	76	0	0.846	0.665	3.145	63	9.13	17.55	18.03	13.66	20.6	11.82	16.97	15.76	7.54	12.71	13.79	10.7	14.93	9.26	12.92	11.95	2.51	10.25	10.7	5.6	15.08	5.99	7.77	8.61	72	73	84	76	73	55	47	80	64	97	100	71	74	81	78	58
1			M	78	0.25	0.434	0.397	3.393	62	26.61	30.8	34.27	35.36	30.87	26.42	32.58	31.31	21.43	23.11	25.51	26.22	24.01	20.15	24.62	23.75	11.34	19.78	22.96	24.26	17.84	14.94	19.57	19.15	90	71	60	53	53	79	85	51	49	62	81	97	69	89	62	72
1			M	79	-2.125	0.504	0.42	3.237	64	25.56	29.04	30.74	25.57	34.25	27.07	28.92	28.95	20.26	23.13	23.78	20.75	25.94	21.06	23.2	22.74	11.34	16.1	19.73	13.19	22.07	16.6	14.3	16.54	84	96	81	86	78	89	98	65	61	57	84	90	81	86	88	88
[Legends] Diagnosis; 0 = normal, 1 = glaucoma / Missing value; 999.0
[truncated: 1 more columns]
